# Supplementary material for: Loss of ecologically important genetic variation in late generation hybrids reveals links between adaptation and speciation
Source: Evol Lett. 2020 Jul 13;4(4):302–16. doi: 10.1002/evl3.187 (PMC7403682; doi:10.1002/evl3.187)
Supplement: Supplementary file 2 — Supplementary Material [file EVL3-4-302-s002.R]

library(reshape2)
library(grid)
library(lattice)
library(GGally)
library(MASS)
library(MCMCglmm)
library(gdata)
library(matrixcalc)
library(plyr)
library(ggplot2)
library(extrafont)
old <- theme_set(theme_bw(base_size = 12))
old <- theme_update(panel.grid.major = element_blank(), panel.grid.minor = element_blank(), panel.grid = element_blank(), legend.position="none", strip.background = element_blank(), text = element_text(family = 'Times', size = 12))

#### Models estimating covariance matrices for field performance ####
dat <- read.csv("Walter_Data_Final.csv", header=TRUE)
head(dat)

# Model 1 - Parental ecotypes
eco.dat <- droplevels(dat[dat$TypeS %in% c("D1","H1","T1","W2"),]) # The four parental populations
eco.dat$block <- as.factor(eco.dat$block)

p <- diag(c(mean(eco.dat$L10[eco.dat$ENV=="DUNE"]) * (1-mean(eco.dat$L10[eco.dat$ENV=="DUNE"])),
            mean(eco.dat$L10[eco.dat$ENV=="HEAD"]) * (1-mean(eco.dat$L10[eco.dat$ENV=="HEAD"])),
            mean(eco.dat$L10[eco.dat$ENV=="TABLE"]) * (1-mean(eco.dat$L10[eco.dat$ENV=="TABLE"])),
            mean(eco.dat$L10[eco.dat$ENV=="WOOD"]) * (1-mean(eco.dat$L10[eco.dat$ENV=="WOOD"]))))

priorCau1 <- list(R = list(V = diag(4), fix = 1),
                  G = list(G1 = list(V = diag(4), nu = 4, alpha.mu = rep(0,4), alpha.V = p),
                           G2 = list(V = diag(4), nu = 4, alpha.mu = rep(0,4), alpha.V = p),
                           G3 = list(V = diag(4), nu = 4, alpha.mu = rep(0,4), alpha.V = p)))

mL10Psp <- MCMCglmm(L10 ~ ENV,
                    random = ~ us(ENV):Type + us(ENV):Family + idh(ENV):block,
                    rcov = ~ idh(ENV):units,
                    family = "categorical",
                    pr = T,
                    prior = priorCau1,
                    nitt = 11, burnin = 1, thin = 1,
                    #nitt = 4200000, burnin = 200000, thin = 2000, 
                    data = eco.dat)

#save(mL10Psp, file = "model_L10_Pcross.Rdata")

# Model 2 - F1 hybrids
f1.dat <- droplevels(dat[dat$GENO %in% "F1",])
f1.dat$block <- as.factor(f1.dat$block)

p <- diag(c(mean(f1.dat$L10[f1.dat$ENV=="DUNE"]) * (1-mean(f1.dat$L10[f1.dat$ENV=="DUNE"])),
            mean(f1.dat$L10[f1.dat$ENV=="HEAD"]) * (1-mean(f1.dat$L10[f1.dat$ENV=="HEAD"])),
            mean(f1.dat$L10[f1.dat$ENV=="TABLE"]) * (1-mean(f1.dat$L10[f1.dat$ENV=="TABLE"])),
            mean(f1.dat$L10[f1.dat$ENV=="WOOD"]) * (1-mean(f1.dat$L10[f1.dat$ENV=="WOOD"]))))

priorCau1 <- list(R = list(V = diag(4), fix = 1),
                  G = list(G1 = list(V = diag(4), nu = 4, alpha.mu = rep(0,4), alpha.V = p),
                           G2 = list(V = diag(4), nu = 4, alpha.mu = rep(0,4), alpha.V = p),
                           G3 = list(V = diag(4), nu = 4, alpha.mu = rep(0,4), alpha.V = p)))

mL10F1sp <- MCMCglmm(L10 ~ ENV,
                     random = ~ us(ENV):Type + us(ENV):Family + idh(ENV):block,
                     rcov = ~ idh(ENV):units,
                     family = "categorical",
                     pr = T,
                     prior = priorCau1,
                     nitt = 11, burnin = 1, thin = 1,
                     #nitt = 4200000, burnin = 200000, thin = 2000,
                     data = f1.dat)

#save(mL10F1sp, file = "model_L10_F1cross.Rdata")

# Model 3 - F4 hybrid
f4.dat <- droplevels(dat[dat$GENO %in% "SB_F4",])
f4.dat$block <- as.factor(f4.dat$block)

p <- diag(c(mean(f4.dat$L10[f4.dat$ENV=="DUNE"]) * (1-mean(f4.dat$L10[f4.dat$ENV=="DUNE"])),
            mean(f4.dat$L10[f4.dat$ENV=="HEAD"]) * (1-mean(f4.dat$L10[f4.dat$ENV=="HEAD"])),
            mean(f4.dat$L10[f4.dat$ENV=="TABLE"]) * (1-mean(f4.dat$L10[f4.dat$ENV=="TABLE"])),
            mean(f4.dat$L10[f4.dat$ENV=="WOOD"]) * (1-mean(f4.dat$L10[f4.dat$ENV=="WOOD"]))))

priorCau1 <- list(R = list(V = diag(4), fix = 1),
                  G = list(G1 = list(V = diag(4), nu = 4, alpha.mu = rep(0,4), alpha.V = p),
                           G2 = list(V = diag(4), nu = 4, alpha.mu = rep(0,4), alpha.V = p)))

mL10F4 <- MCMCglmm(L10 ~ ENV,
                   random = ~ us(ENV):Family + idh(ENV):block,
                   rcov = ~ idh(ENV):units,
                   family = "categorical",
                   pr = T,
                   prior = priorCau1,
                   nitt = 11, burnin = 1, thin = 1,
                   #nitt = 4200000, burnin = 200000, thin = 2000,
                   data = f4.dat)

#save(mL10F4, file = "model_L10_F4.Rdata")

#### Assemble covariance matrices ####

mat <- array(,c(4,4,3,2000)) # Covariance matrices
matcor <- array(,c(4,4,3,2000)) # Correlation matrices

for (i in 1:2000){
  mat[,,1,i] <- matrix(mL10Psp$VCV[i,1:16], ncol=4)
  mat[,,2,i] <- matrix(mL10F1sp$VCV[i,1:16], ncol=4)
  mat[,,3,i] <- matrix(mL10F4$VCV[i,1:16], ncol=4)

  matcor[,,1,i] <- cov2cor(matrix(mL10Psp$VCV[i,1:16], ncol=4))
  matcor[,,2,i] <- cov2cor(matrix(mL10F1sp$VCV[i,1:16], ncol=4))
  matcor[,,3,i] <- cov2cor(matrix(mL10F4$VCV[i,1:16], ncol=4))
}

#### 1) Compare variances ####

var.P.L10 <- data.frame(LH="1.L10", Geno="1.P", t(apply(mat[,,1,], 3, diag)))
var.F1.L10 <- data.frame(LH="1.L10", Geno="2.F1", t(apply(mat[,,2,], 3, diag)))
var.F4.L10 <- data.frame(LH="1.L10", Geno="3.F4", t(apply(mat[,,3,], 3, diag)))

var.P.L102 <- data.frame(ENV=c("Dune","Head","Table","Wood"), LH="1.L10", Geno="1.P", Var=apply(var.P.L10[,3:6], 2, mean), t(apply(var.P.L10[,3:6], 2, function(x) HPDinterval(as.mcmc(x),prob=0.9))))

var.F1.L102 <- data.frame(ENV=c("Dune","Head","Table","Wood"), LH="1.L10", Geno="2.F1", Var=apply(var.F1.L10[,3:6], 2, mean), t(apply(var.F1.L10[,3:6], 2, function(x) HPDinterval(as.mcmc(x),prob=0.9))))

var.F4.L102 <- data.frame(ENV=c("Dune","Head","Table","Wood"), LH="1.L10", Geno="3.F4", Var=apply(var.F4.L10[,3:6], 2, mean), t(apply(var.F4.L10[,3:6], 2, function(x) HPDinterval(as.mcmc(x),prob=0.9))))

vars.final2 <- rbind(var.P.L102, var.F1.L102, var.F4.L102)

pd <- position_dodge(width=0.5)

p1 <- ggplot(data=vars.final2[vars.final2$LH %in% "1.L10",], aes(x=ENV, y=Var, colour=Geno, group=Geno)) +
  geom_errorbar(aes(ymin=X1, ymax=X2, linetype=Geno), position=pd, size=0.5, width=0.2) +
  geom_point(aes(size=Geno, shape=Geno, fill=Geno), position=pd) +
  scale_shape_manual(values=c(20,21,20)) +
  scale_fill_manual(values=c("black","white","gray")) +
  scale_size_manual(values=c(3,2,3)) +
  scale_colour_manual(values=c("black","black","gray")) +
  scale_linetype_manual(values=c("solid","dashed","solid")) +
  labs(y="Variance", x="Transplant environment") +
  theme_update(legend.position="none"); p1

#ggsave(plot = p1, height = 100, width = 80, dpi = 300, units = "mm", filename="Graph_Variances.pdf", useDingbats = FALSE)

#### 2) Compare correlation matrices using Covariance Tensor ####
n = 4
m = 3
MCMCsamp = 2000
Gnames <- c("P","F1","F4")
traitnames <- c("Dune", "Head", "Table", "Wood")

library(gdata); library(matrixcalc)
# Covariance tensor function
#START

covtensor <- function(Gs){
  if (dim(Gs)[[1]] != dim(Gs)[[2]]){
    stop("G array must be of order n x n x m x MCMCsamp")
  }
  if (is.na(dim(Gs)[4])) {
    stop("There are no MCMCsamples")
  }
  neigten <- n*(n+1)/2 
  #Number of eigentensors
  MCMC.S <- array(,c(neigten, neigten, MCMCsamp))
  dimnames(MCMC.S) <- list(paste("e", 1:neigten, sep=""), paste("e", 1:neigten, sep=""))
  for (k in 1:MCMCsamp){
    MCMCG <- Gs[,,,k] 
    MCMCvarmat <- t(apply(MCMCG, 3, diag)) 
    #find the variances of the kth G and store them 
    MCMCcovmat <- t(apply(MCMCG, 3, lowerTriangle)) 
    #find the covariances of the kth G and store them
    MCMC.S[1:n,1:n, k] <- cov(MCMCvarmat, MCMCvarmat) 
    #fill the upper left quadrant of the kth S
    MCMC.S[(n+1):neigten,(n+1):neigten, k] <- 2*cov(MCMCcovmat, MCMCcovmat)
    #fill the lower right quadrant of the kth S
    MCMC.S[1:n,(n+1):neigten, k] <- sqrt(2)*cov(MCMCvarmat, MCMCcovmat)
    #fill the upper right quadrant of the kth S
    MCMC.S[(n+1):neigten,1:n, k] <- sqrt(2)*cov(MCMCcovmat, MCMCvarmat)
    #fill the lower left quadrant of the kthS
  }  
  av.S <- apply(MCMC.S, 1:2, mean)
  #posterior mean S
  av.S.val <- eigen(av.S)$values
  #eigenvalues of posterior mean S 
  av.S.vec <- eigen(av.S)$vectors
  #eigenvalues of posterior mean S
  eTmat <- array(, c(n, n, neigten))
  dimnames(eTmat) <- list(traitnames, traitnames, paste("E", 1:neigten, sep=""))  
  for (i in 1:neigten){
    emat <- matrix(0, n, n) 
    lowerTriangle(emat) <- 1/sqrt(2)*av.S.vec[(n+1):neigten,i]
    emat <- emat + t(emat)
    diag(emat) <- av.S.vec[1:n,i]
    eTmat[,,i] <- emat 
  }
  #construct the second-order eigentensors of posterior mean S
  eT.eigen <- array(, c(n+1, n, neigten))
  for (i in 1:neigten){
    eT.eigen[1,,i] <- t(eigen(eTmat[,,i])$values) 
    #Eigenvalues of the ith eigentensor
    eT.eigen[2:(n+1),,i] <- eigen(eTmat[,,i])$vectors 
    #Eigenvectors of the ith eigentensor
    eT.eigen[,,i] <- eT.eigen[,order(abs(eT.eigen[1,,i]), decreasing = TRUE), i]
  }
  MCMC.S.val <- matrix(, MCMCsamp, neigten)
  colnames(MCMC.S.val) <- paste("E", 1:neigten, sep="")
  for (i in 1:MCMCsamp){
    for(j in 1:neigten){
      MCMC.S.val[i,j] <- t(av.S.vec[,j]) %*% MCMC.S[,,i] %*% av.S.vec[,j]
    }
  }
  #posterior distribution of the genetic variance for the eigenvectors of posterior mean S
  av.G.coord <- array(, c(m, neigten, 1))
  dimnames(av.G.coord) <- list(Gnames, paste("E", 1:neigten, sep=""))
  for (i in 1:neigten){
    av.G.coord[,i,] <- apply((apply(Gs, 1:3, mean)) , 3, frobenius.prod, y = eTmat[,,i])
  }
  #Coordinates of the jth avG for the eigentensors of posterior mean S
  MCMC.G.coord <- array(, c(m, neigten, MCMCsamp))
  dimnames(MCMC.G.coord) <- list(Gnames, paste("E", 1:neigten, sep=""))
  for (i in 1:neigten){
    MCMC.G.coord[,i,] <- apply(Gs, 3:4, frobenius.prod, y = eTmat[,,i])
  }
  #Coordinates of the kth MCMC sample of the jth G for the eigentensors of posterior mean S
  tensor.summary <- data.frame(rep(av.S.val,each=n), t(data.frame(eT.eigen)))
  colnames(tensor.summary) <- c("S.eigval", "eT.val", traitnames)
  rownames(tensor.summary)<- paste(paste("e", rep(1:neigten, each=n), sep=""), rep(1:n,neigten), sep=".")
  list(tensor.summary = tensor.summary, av.S = av.S, eTmat = eTmat, av.G.coord = av.G.coord, MCMC.S = MCMC.S, MCMC.S.val = MCMC.S.val, MCMC.G.coord = MCMC.G.coord)
}

#END

# Number of nonzero eigentensors
nnonzero <- min(n*(n+1)/2,m-1)

ten.L10 <- covtensor(matcor) # Apply tensor function to array of correlation matrices

# Summary for first two eigentensors
ten.L10$tensor.summary[1:8,]
write.csv(ten.L10$tensor.summary, "TensorSummary.csv") # Save tensor summary

#### 2A) Graph the coordinates (stored within the tensor output) ####
ET1 <- rbind(ten.L10$MCMC.G.coord[,1,], ten.L10$MCMC.G.coord[,2,])
coordL10 <- data.frame(ET=rep(c("ET1","ET2"),each=3), gen=c("1.P","2.F1","3.F4"), Coord=rowMeans(ET1), t(apply(ET1, 1, function(x) HPDinterval(as.mcmc(x),prob=0.8))))

p2 <- ggplot(data=coordL10, aes(x=gen, y=Coord, colour=gen)) +
  scale_x_discrete(name="Generation", labels=c("P","F1","F4")) +
  geom_errorbar(aes(ymin=X1, ymax=X2, linetype=gen), width=0.2) +
  geom_point(aes(shape=gen, fill=gen, size=gen)) +
  scale_shape_manual(values=c(20,21,20)) +
  scale_fill_manual(values=c("black","white","gray")) +
  scale_size_manual(values=c(3,2,3)) +
  scale_colour_manual(values=c("black","black","gray")) +
  scale_linetype_manual(values=c("solid","dashed","solid")) +
  labs(y="Coordinates") +
  facet_wrap(~ET, ncol=2, scales="free"); p2

#ggsave(plot = p2, height = 100, width = 150, dpi = 300, units = "mm", filename="Graph_Coordinates.pdf", useDingbats = FALSE)

#### 2B) Projection of eigenvectors of eigentensors through the original matrices ####

evecs.L10 <- as.data.frame(ten.L10$tensor.summary[1:8,3:6])

proj.L10.P <- matrix(nrow=8,ncol=2000)
proj.L10.F1 <- matrix(nrow=8,ncol=2000)
proj.L10.F4 <- matrix(nrow=8,ncol=2000)
for (i in 1:2000){
  for (j in 1:8){
    
    proj.L10.P[j,i] <- t(as.numeric(evecs.L10[j,])) %*% matcor[,,1,i] %*% as.numeric(evecs.L10[j,])
    proj.L10.F1[j,i] <- t(as.numeric(evecs.L10[j,])) %*% matcor[,,2,i] %*% as.numeric(evecs.L10[j,])
    proj.L10.F4[j,i] <- t(as.numeric(evecs.L10[j,])) %*% matcor[,,3,i] %*% as.numeric(evecs.L10[j,])
    
  }
}

proj.L102 <- rbind(proj.L10.P, proj.L10.F1, proj.L10.F4)

proj.all <- data.frame(EV=rep(c(paste("e1",1:4,sep=""),paste("e2",1:4,sep="")),3), Geno=rep(c("1.P","2.F1","3.F4"),each=8), Proj=rowMeans(proj.L102), t(apply(proj.L102, 1, function(x) HPDinterval(as.mcmc(x)))))

xlab <- rep(paste(paste(expression(bolditalic("e")),"[",1,"]", sep=""),"[",1:4,"]"), 2)

pd <- position_dodge(width=0.5)

p3 <- ggplot(data=proj.all[proj.all$EV %in% c("e11","e12","e13","e14"),], aes(x=EV, y=Proj, colour=Geno)) +
  scale_x_discrete(name="Eigenvector of eigentensor 1", labels=parse(text = xlab)) +
  geom_errorbar(aes(ymin=X1, ymax=X2, linetype=Geno), width=0.2, position=pd) +
  geom_point(position=pd, aes(shape=Geno, fill=Geno, size=Geno)) +
  scale_shape_manual(values=c(20,21,20)) +
  scale_fill_manual(values=c("black","white","gray")) +
  scale_size_manual(values=c(3,2,3)) +
  scale_colour_manual(values=c("black","black","gray")) +
  scale_linetype_manual(values=c("solid","dashed","solid")) +
  theme_update(legend.position="none") +
  labs(y="Variance"); p3

#ggsave(plot = p3, height = 100, width = 80, dpi = 300, units = "mm", filename="Graph_Projections.pdf", useDingbats = FALSE)
